# Supplementary material for: Health information anxiety in social media users during public health emergencies: A qualitative comparative analysis using attribution theory
Source: PLoS One. 2026 Jan 29;21(1):e0340674. doi: 10.1371/journal.pone.0340674 (PMC12854430; doi:10.1371/journal.pone.0340674)
Supplement: S1 Data — (XLSX) [file pone.0340674.s001.xlsx]

## Sheet: Sheet1
HIA	SE	HIL	IV	IO	IA	TS	ES	CE	GRS
0.89	0.95	0.43	0.85	0.88	0.83	0.78	0.87	0.81	0.21
0.89	0.26	0.43	0.62	0.1	0.15	0.12	0.46	0.67	0.8
0.89	0.95	0.16	0.91	0.88	0.87	0.91	0.92	0.81	0.21
0.6	0.95	0.55	0.95	0.93	0.62	0.48	0.92	0.86	0.95
0.25	0.43	0.55	0.91	0.24	0.48	0.56	0.46	0.42	0.25
0.78	0.89	0.43	0.91	0.5	0.56	0.72	0.95	0.9	0.9
0.5	0.76	0.68	0.95	0.73	0.74	0.78	0.95	0.81	0.49
0.5	0.89	0.92	0.95	0.66	0.21	0.64	0.55	0.58	0.65
0.5	0.76	0.55	0.91	0.66	0.56	0.64	0.4	0.35	0.25
0.36	0.43	0.87	0.38	0.73	0.48	0.2	0.3	0.42	0.43
0.85	0.95	0.79	0.91	0.88	0.62	0.56	0.87	0.49	0.9
0.5	0.43	0.32	0.85	0.66	0.48	0.32	0.35	0.58	0.49
0.5	0.1	0.11	0.43	0.73	0.9	0.26	0.55	0.35	0.15
0.5	0.89	0.55	0.11	0.84	0.48	0.4	0.46	0.49	0.65
0.5	0.19	0.79	0.23	0.58	0.83	0.56	0.55	0.67	0.18
0.89	0.26	0.68	0.75	0.58	0.38	0.78	0.68	0.75	0.8
0.5	0.26	0.43	0.43	0.41	0.62	0.48	0.3	0.42	0.25
0.36	0.07	0.16	0.43	0.66	0.38	0.32	0.3	0.42	0.43
0.05	0.95	0.43	0.28	0.13	0.87	0.26	0.87	0.23	0.95
0.6	0.76	0.79	0.13	0.32	0.05	0.26	0.68	0.86	0.8
0.85	0.43	0.43	0.38	0.66	0.79	0.56	0.79	0.67	0.06
0.25	0.34	0.11	0.95	0.32	0.62	0.48	0.87	0.35	0.9
0.85	0.19	0.43	0.75	0.5	0.38	0.83	0.92	0.81	0.43
0.95	0.95	0.16	0.95	0.07	0.48	0.78	0.95	0.9	0.95
0.85	0.56	0.55	0.75	0.79	0.69	0.72	0.79	0.81	0.43
0.2	0.56	0.79	0.95	0.79	0.56	0.4	0.95	0.81	0.65
0.78	0.19	0.16	0.28	0.58	0.62	0.48	0.35	0.42	0.25
0.2	0.1	0.92	0.11	0.88	0.69	0.72	0.46	0.9	0.65
0.36	0.1	0.16	0.28	0.58	0.62	0.48	0.4	0.23	0.21
0.36	0.1	0.16	0.2	0.66	0.62	0.48	0.3	0.42	0.38
0.6	0.76	0.55	0.95	0.95	0.48	0.4	0.35	0.42	0.65
0.89	0.95	0.79	0.09	0.05	0.05	0.12	0.46	0.9	0.95
0.25	0.76	0.79	0.75	0.66	0.38	0.32	0.68	0.28	0.9
0.78	0.76	0.32	0.75	0.84	0.79	0.64	0.46	0.42	0.29
0.6	0.89	0.92	0.95	0.18	0.79	0.83	0.79	0.67	0.8
0.78	0.95	0.95	0.05	0.05	0.05	0.95	0.95	0.9	0.95
0.93	0.19	0.07	0.28	0.58	0.74	0.72	0.55	0.49	0.18
0.6	0.76	0.43	0.23	0.73	0.69	0.48	0.4	0.35	0.34
0.16	0.56	0.79	0.62	0.05	0.79	0.32	0.79	0.23	0.12
0.89	0.76	0.68	0.95	0.79	0.92	0.72	0.79	0.93	0.9
0.2	0.76	0.16	0.95	0.24	0.69	0.32	0.46	0.49	0.95
0.36	0.1	0.16	0.28	0.58	0.62	0.48	0.3	0.42	0.25
0.36	0.76	0.43	0.91	0.58	0.15	0.26	0.92	0.23	0.43
0.78	0.95	0.55	0.95	0.79	0.79	0.32	0.87	0.49	0.49
0.5	0.95	0.79	0.75	0.58	0.21	0.48	0.35	0.49	0.25
0.08	0.95	0.79	0.75	0.84	0.74	0.56	0.17	0.49	0.65
0.5	0.34	0.16	0.43	0.58	0.15	0.48	0.35	0.58	0.49
0.85	0.56	0.23	0.95	0.41	0.56	0.48	0.46	0.67	0.49
0.85	0.95	0.87	0.75	0.73	0.05	0.12	0.79	0.58	0.95
0.78	0.56	0.68	0.95	0.5	0.56	0.2	0.87	0.9	0.34
0.7	0.43	0.16	0.32	0.58	0.38	0.72	0.68	0.67	0.49
0.6	0.56	0.43	0.43	0.58	0.62	0.64	0.35	0.75	0.25
0.78	0.95	0.95	0.95	0.79	0.05	0.95	0.46	0.93	0.95
0.89	0.95	0.87	0.95	0.24	0.29	0.78	0.79	0.75	0.8
0.85	0.05	0.07	0.43	0.18	0.87	0.4	0.92	0.9	0.38
0.85	0.43	0.79	0.85	0.18	0.07	0.72	0.09	0.75	0.65
0.16	0.95	0.95	0.95	0.18	0.1	0.15	0.87	0.28	0.9
0.89	0.26	0.23	0.43	0.58	0.62	0.78	0.79	0.42	0.34
0.36	0.43	0.23	0.85	0.79	0.69	0.48	0.68	0.81	0.9
0.1	0.26	0.11	0.43	0.66	0.48	0.48	0.46	0.58	0.43
0.85	0.56	0.79	0.95	0.32	0.56	0.56	0.55	0.58	0.49
0.7	0.26	0.23	0.62	0.58	0.62	0.48	0.55	0.9	0.18
0.89	0.95	0.79	0.95	0.1	0.48	0.4	0.95	0.28	0.95
0.7	0.56	0.16	0.49	0.79	0.48	0.48	0.55	0.18	0.49
0.3	0.56	0.68	0.49	0.18	0.1	0.88	0.92	0.75	0.65
0.25	0.43	0.79	0.75	0.24	0.38	0.48	0.55	0.42	0.49
0.7	0.26	0.43	0.38	0.5	0.38	0.64	0.35	0.67	0.49
0.43	0.34	0.79	0.43	0.41	0.21	0.15	0.17	0.28	0.65
0.43	0.34	0.05	0.43	0.73	0.79	0.72	0.46	0.49	0.38
0.78	0.76	0.68	0.95	0.73	0.79	0.56	0.87	0.49	0.95
0.43	0.56	0.79	0.62	0.58	0.38	0.32	0.35	0.35	0.43
0.5	0.56	0.43	0.43	0.32	0.56	0.32	0.35	0.28	0.38
0.6	0.14	0.79	0.85	0.13	0.56	0.72	0.68	0.49	0.95
0.3	0.56	0.79	0.28	0.84	0.87	0.2	0.3	0.35	0.49
0.7	0.14	0.16	0.49	0.58	0.74	0.72	0.55	0.58	0.65
0.3	0.43	0.23	0.95	0.5	0.07	0.56	0.4	0.42	0.95
0.36	0.26	0.32	0.16	0.73	0.69	0.48	0.25	0.49	0.34
0.7	0.56	0.79	0.95	0.79	0.74	0.56	0.92	0.81	0.38
0.89	0.26	0.79	0.85	0.24	0.79	0.88	0.79	0.86	0.43
0.36	0.76	0.87	0.62	0.13	0.15	0.72	0.55	0.75	0.65
0.7	0.19	0.16	0.49	0.58	0.69	0.4	0.55	0.67	0.65
0.89	0.76	0.16	0.75	0.5	0.56	0.72	0.55	0.35	0.34
0.6	0.56	0.79	0.62	0.41	0.79	0.56	0.46	0.23	0.65
0.78	0.95	0.87	0.95	0.1	0.56	0.06	0.95	0.81	0.8
0.5	0.56	0.16	0.49	0.5	0.05	0.26	0.55	0.42	0.8
0.13	0.26	0.16	0.75	0.91	0.15	0.83	0.79	0.08	0.95
0.78	0.56	0.32	0.23	0.66	0.29	0.83	0.79	0.9	0.43
0.89	0.95	0.68	0.95	0.13	0.1	0.15	0.87	0.11	0.95
0.25	0.43	0.23	0.28	0.5	0.48	0.32	0.55	0.58	0.8
0.7	0.19	0.68	0.75	0.24	0.29	0.15	0.68	0.18	0.49
0.85	0.56	0.55	0.91	0.79	0.15	0.64	0.87	0.81	0.95
0.5	0.56	0.05	0.62	0.91	0.79	0.72	0.46	0.81	0.38
0.7	0.56	0.32	0.16	0.5	0.74	0.88	0.79	0.86	0.49
0.78	0.95	0.92	0.09	0.24	0.83	0.32	0.55	0.86	0.8
0.3	0.95	0.95	0.05	0.05	0.1	0.12	0.95	0.42	0.95
0.36	0.89	0.79	0.75	0.41	0.56	0.56	0.4	0.58	0.65
0.7	0.89	0.55	0.38	0.13	0.15	0.48	0.21	0.49	0.95
0.89	0.76	0.43	0.62	0.79	0.79	0.78	0.95	0.81	0.65
0.5	0.76	0.68	0.75	0.66	0.74	0.64	0.3	0.67	0.49
0.7	0.89	0.68	0.75	0.18	0.15	0.48	0.3	0.58	0.95
0.2	0.95	0.92	0.95	0.1	0.62	0.15	0.46	0.42	0.21
0.5	0.89	0.16	0.75	0.73	0.56	0.32	0.95	0.18	0.95
0.6	0.14	0.23	0.38	0.5	0.62	0.56	0.3	0.67	0.43
0.6	0.95	0.92	0.62	0.18	0.15	0.4	0.35	0.35	0.65
0.5	0.34	0.43	0.23	0.5	0.56	0.48	0.35	0.28	0.21
0.2	0.76	0.11	0.32	0.66	0.79	0.78	0.46	0.75	0.29
0.3	0.76	0.79	0.32	0.24	0.79	0.4	0.17	0.35	0.9
0.95	0.26	0.23	0.49	0.41	0.79	0.72	0.4	0.75	0.21
0.85	0.95	0.95	0.95	0.41	0.15	0.48	0.68	0.35	0.95
0.89	0.95	0.92	0.05	0.05	0.05	0.88	0.87	0.95	0.95
0.7	0.26	0.68	0.95	0.41	0.62	0.64	0.46	0.49	0.49
0.85	0.43	0.43	0.75	0.5	0.29	0.72	0.68	0.75	0.43
0.78	0.56	0.43	0.62	0.18	0.07	0.64	0.46	0.67	0.65
0.85	0.56	0.11	0.43	0.84	0.15	0.48	0.4	0.42	0.25
0.78	0.26	0.43	0.62	0.05	0.05	0.09	0.07	0.08	0.49
0.85	0.43	0.11	0.95	0.66	0.38	0.78	0.79	0.67	0.43
0.7	0.14	0.79	0.38	0.5	0.48	0.56	0.17	0.49	0.8
0.78	0.43	0.43	0.75	0.58	0.56	0.72	0.92	0.42	0.15
0.6	0.34	0.68	0.95	0.32	0.95	0.56	0.87	0.49	0.34
0.85	0.43	0.43	0.75	0.66	0.56	0.4	0.79	0.67	0.65
0.7	0.89	0.68	0.95	0.41	0.48	0.48	0.95	0.35	0.8
0.6	0.34	0.55	0.32	0.41	0.62	0.2	0.17	0.42	0.65
0.78	0.76	0.55	0.62	0.24	0.07	0.72	0.68	0.75	0.65
0.36	0.56	0.79	0.85	0.58	0.56	0.48	0.46	0.49	0.43
0.43	0.76	0.55	0.95	0.58	0.21	0.72	0.95	0.9	0.8
0.89	0.95	0.95	0.85	0.07	0.07	0.2	0.95	0.42	0.95
0.43	0.43	0.43	0.32	0.58	0.56	0.48	0.35	0.42	0.49
0.3	0.56	0.68	0.95	0.73	0.83	0.64	0.95	0.58	0.21
0.5	0.89	0.68	0.62	0.32	0.56	0.48	0.68	0.28	0.49
0.5	0.56	0.79	0.43	0.32	0.21	0.56	0.79	0.42	0.95
0.85	0.95	0.87	0.91	0.73	0.21	0.48	0.79	0.75	0.9
0.89	0.89	0.32	0.62	0.05	0.21	0.83	0.68	0.14	0.25
0.7	0.19	0.32	0.49	0.88	0.48	0.56	0.55	0.42	0.43
0.6	0.89	0.43	0.75	0.79	0.05	0.95	0.95	0.08	0.95
0.95	0.95	0.55	0.05	0.24	0.15	0.83	0.92	0.11	0.9
0.7	0.56	0.55	0.75	0.5	0.07	0.56	0.11	0.35	0.65
0.25	0.95	0.95	0.95	0.13	0.29	0.4	0.95	0.28	0.9
0.95	0.95	0.95	0.95	0.05	0.05	0.72	0.95	0.05	0.95
0.36	0.95	0.68	0.85	0.5	0.07	0.32	0.55	0.23	0.95
0.89	0.95	0.68	0.95	0.24	0.94	0.91	0.95	0.93	0.95
0.16	0.89	0.87	0.95	0.5	0.05	0.72	0.95	0.86	0.95
0.78	0.95	0.95	0.38	0.41	0.15	0.78	0.92	0.23	0.95
0.5	0.19	0.32	0.2	0.66	0.69	0.4	0.55	0.28	0.21
0.43	0.95	0.87	0.95	0.13	0.56	0.06	0.95	0.06	0.95
0.13	0.95	0.87	0.38	0.07	0.1	0.32	0.46	0.18	0.65
0.5	0.43	0.11	0.43	0.66	0.15	0.88	0.79	0.75	0.65
0.5	0.56	0.16	0.38	0.73	0.69	0.56	0.46	0.67	0.38
0.85	0.1	0.23	0.95	0.58	0.21	0.15	0.14	0.14	0.95
0.78	0.89	0.68	0.49	0.93	0.07	0.4	0.92	0.67	0.95
0.43	0.26	0.43	0.95	0.24	0.38	0.4	0.46	0.58	0.25
0.93	0.89	0.87	0.95	0.1	0.95	0.78	0.95	0.95	0.95
0.5	0.43	0.55	0.38	0.32	0.15	0.32	0.79	0.75	0.43
0.6	0.26	0.43	0.32	0.73	0.79	0.72	0.4	0.35	0.38
0.2	0.95	0.95	0.91	0.41	0.56	0.4	0.3	0.35	0.43
0.6	0.56	0.05	0.85	0.18	0.29	0.64	0.68	0.58	0.95
0.43	0.56	0.68	0.38	0.5	0.74	0.4	0.4	0.75	0.43
0.36	0.34	0.23	0.38	0.41	0.74	0.26	0.55	0.49	0.43
0.2	0.43	0.32	0.75	0.41	0.74	0.26	0.14	0.67	0.38
0.25	0.14	0.23	0.95	0.13	0.48	0.32	0.95	0.23	0.95
0.16	0.95	0.55	0.95	0.84	0.87	0.09	0.95	0.18	0.8
0.3	0.19	0.23	0.43	0.73	0.29	0.4	0.46	0.35	0.43
0.36	0.43	0.55	0.95	0.66	0.74	0.48	0.46	0.06	0.8
0.43	0.14	0.55	0.23	0.73	0.74	0.32	0.3	0.58	0.49
0.5	0.43	0.43	0.95	0.41	0.83	0.15	0.95	0.86	0.95
0.36	0.1	0.16	0.28	0.58	0.62	0.48	0.3	0.42	0.25
0.85	0.56	0.32	0.62	0.13	0.56	0.48	0.68	0.95	0.43
0.7	0.95	0.32	0.95	0.73	0.74	0.32	0.95	0.9	0.95
0.1	0.95	0.95	0.85	0.58	0.15	0.48	0.11	0.11	0.95
0.85	0.76	0.79	0.95	0.32	0.48	0.83	0.87	0.75	0.8
0.6	0.56	0.43	0.49	0.79	0.62	0.56	0.3	0.42	0.25
0.16	0.34	0.43	0.49	0.66	0.62	0.32	0.11	0.42	0.29
0.06	0.43	0.16	0.06	0.41	0.83	0.32	0.05	0.75	0.9
0.36	0.43	0.16	0.95	0.91	0.69	0.32	0.68	0.35	0.29
0.16	0.76	0.68	0.09	0.32	0.74	0.93	0.95	0.93	0.95
0.7	0.95	0.79	0.95	0.79	0.62	0.48	0.95	0.81	0.95
0.6	0.26	0.32	0.11	0.32	0.74	0.56	0.46	0.67	0.38
0.3	0.43	0.32	0.13	0.32	0.38	0.4	0.25	0.23	0.95
0.5	0.95	0.95	0.95	0.18	0.1	0.78	0.79	0.75	0.95
0.5	0.19	0.43	0.32	0.79	0.74	0.64	0.46	0.81	0.8
0.25	0.95	0.55	0.75	0.58	0.38	0.32	0.17	0.28	0.43
0.3	0.95	0.92	0.38	0.18	0.56	0.32	0.4	0.58	0.65
0.5	0.95	0.95	0.38	0.58	0.15	0.12	0.14	0.35	0.34
0.6	0.95	0.87	0.95	0.73	0.56	0.2	0.95	0.35	0.8
0.5	0.76	0.79	0.28	0.58	0.15	0.2	0.55	0.14	0.9
0.89	0.95	0.95	0.95	0.5	0.1	0.72	0.95	0.9	0.95
0.93	0.76	0.79	0.95	0.66	0.05	0.56	0.95	0.93	0.95
0.78	0.95	0.43	0.75	0.41	0.62	0.48	0.46	0.42	0.65
0.43	0.26	0.32	0.43	0.5	0.38	0.32	0.68	0.35	0.43
0.78	0.56	0.11	0.32	0.79	0.87	0.56	0.68	0.58	0.49
0.5	0.89	0.79	0.75	0.79	0.48	0.64	0.14	0.49	0.95
0.78	0.56	0.16	0.75	0.93	0.62	0.72	0.95	0.58	0.34
0.93	0.89	0.87	0.95	0.84	0.15	0.64	0.95	0.9	0.95
0.25	0.56	0.92	0.49	0.88	0.38	0.4	0.87	0.42	0.49
0.25	0.95	0.32	0.95	0.32	0.29	0.32	0.35	0.58	0.95
0.3	0.34	0.23	0.32	0.79	0.69	0.48	0.3	0.42	0.65
0.5	0.43	0.23	0.75	0.32	0.07	0.09	0.87	0.9	0.9
0.78	0.95	0.68	0.95	0.58	0.62	0.78	0.68	0.35	0.8
0.25	0.95	0.95	0.85	0.32	0.1	0.48	0.25	0.28	0.95
0.43	0.26	0.23	0.62	0.5	0.69	0.56	0.35	0.58	0.38
0.25	0.43	0.11	0.38	0.41	0.74	0.64	0.4	0.35	0.65
0.43	0.95	0.95	0.75	0.73	0.29	0.4	0.87	0.58	0.8
0.36	0.1	0.16	0.28	0.58	0.62	0.48	0.3	0.42	0.25
0.3	0.26	0.32	0.28	0.58	0.48	0.4	0.35	0.35	0.34
0.36	0.34	0.32	0.28	0.66	0.05	0.4	0.3	0.49	0.65
0.6	0.26	0.23	0.49	0.32	0.15	0.78	0.55	0.75	0.43
0.1	0.19	0.16	0.2	0.18	0.21	0.72	0.25	0.42	0.9
0.7	0.26	0.16	0.49	0.66	0.38	0.48	0.55	0.67	0.43
0.5	0.34	0.43	0.38	0.32	0.07	0.4	0.35	0.42	0.65
0.93	0.26	0.55	0.85	0.91	0.05	0.15	0.55	0.28	0.65
0.43	0.26	0.55	0.06	0.66	0.69	0.4	0.46	0.35	0.49
0.5	0.26	0.11	0.62	0.5	0.62	0.78	0.79	0.42	0.9
0.85	0.89	0.95	0.85	0.05	0.05	0.91	0.87	0.58	0.9
0.13	0.76	0.79	0.2	0.1	0.79	0.32	0.35	0.49	0.65
0.36	0.95	0.79	0.16	0.73	0.69	0.4	0.25	0.35	0.38
0.5	0.56	0.55	0.38	0.79	0.48	0.48	0.3	0.28	0.9
0.5	0.76	0.32	0.06	0.66	0.38	0.56	0.4	0.35	0.43
0.2	0.56	0.16	0.85	0.32	0.15	0.56	0.3	0.86	0.65
0.36	0.07	0.05	0.28	0.58	0.69	0.64	0.35	0.42	0.38
0.13	0.89	0.87	0.75	0.13	0.07	0.32	0.11	0.11	0.95
0.5	0.26	0.23	0.43	0.32	0.62	0.56	0.46	0.35	0.38
0.2	0.56	0.68	0.49	0.13	0.74	0.4	0.35	0.35	0.65
0.1	0.95	0.92	0.05	0.24	0.69	0.4	0.4	0.49	0.49
0.36	0.26	0.43	0.32	0.32	0.69	0.64	0.3	0.35	0.65
0.36	0.56	0.79	0.49	0.32	0.62	0.48	0.46	0.67	0.43
0.2	0.56	0.32	0.75	0.79	0.79	0.4	0.46	0.67	0.38
0.3	0.26	0.23	0.23	0.5	0.62	0.4	0.46	0.28	0.43
0.43	0.95	0.92	0.95	0.5	0.87	0.26	0.92	0.9	0.95
0.78	0.89	0.55	0.62	0.32	0.15	0.2	0.4	0.58	0.95
0.1	0.95	0.79	0.49	0.18	0.21	0.32	0.17	0.18	0.65
0.43	0.26	0.68	0.43	0.5	0.74	0.4	0.3	0.42	0.43
0.5	0.95	0.87	0.28	0.13	0.05	0.48	0.95	0.42	0.49
0.7	0.26	0.32	0.95	0.5	0.29	0.56	0.55	0.81	0.65
0.43	0.14	0.23	0.38	0.41	0.62	0.4	0.35	0.49	0.43
0.3	0.76	0.68	0.95	0.58	0.15	0.12	0.95	0.42	0.9
0.16	0.76	0.79	0.75	0.18	0.07	0.2	0.4	0.23	0.65
0.13	0.95	0.68	0.28	0.13	0.62	0.48	0.79	0.28	0.38
0.3	0.26	0.43	0.49	0.5	0.15	0.64	0.68	0.49	0.95
0.85	0.95	0.95	0.13	0.58	0.62	0.48	0.55	0.14	0.95
0.6	0.26	0.16	0.43	0.58	0.62	0.64	0.46	0.42	0.43
0.43	0.56	0.16	0.43	0.79	0.29	0.72	0.21	0.67	0.65
0.93	0.95	0.95	0.28	0.5	0.38	0.2	0.09	0.49	0.43
0.95	0.95	0.55	0.95	0.88	0.79	0.64	0.92	0.49	0.8
0.5	0.56	0.55	0.49	0.32	0.15	0.56	0.21	0.49	0.65
0.7	0.26	0.32	0.32	0.88	0.79	0.48	0.3	0.58	0.38
0.78	0.56	0.55	0.85	0.24	0.62	0.78	0.68	0.58	0.8
0.89	0.56	0.05	0.28	0.58	0.62	0.48	0.3	0.42	0.25
0.3	0.95	0.68	0.62	0.41	0.05	0.05	0.07	0.23	0.9
0.5	0.43	0.79	0.75	0.79	0.79	0.88	0.55	0.42	0.95
0.7	0.26	0.16	0.75	0.79	0.38	0.72	0.55	0.67	0.34
0.6	0.19	0.68	0.85	0.41	0.38	0.64	0.3	0.35	0.38
0.3	0.34	0.43	0.85	0.5	0.15	0.15	0.87	0.23	0.8
0.3	0.95	0.95	0.05	0.32	0.15	0.4	0.09	0.14	0.9
0.89	0.56	0.92	0.85	0.1	0.56	0.48	0.4	0.75	0.65
0.43	0.43	0.16	0.38	0.58	0.56	0.72	0.95	0.58	0.25
0.13	0.34	0.23	0.49	0.66	0.29	0.2	0.4	0.35	0.65
0.6	0.76	0.05	0.85	0.58	0.9	0.64	0.87	0.67	0.95
0.7	0.43	0.87	0.95	0.1	0.15	0.72	0.95	0.23	0.95
0.08	0.34	0.32	0.75	0.07	0.05	0.93	0.21	0.11	0.9
0.5	0.95	0.32	0.49	0.32	0.15	0.78	0.55	0.28	0.9
0.6	0.89	0.68	0.85	0.24	0.15	0.4	0.87	0.28	0.9
0.2	0.76	0.55	0.85	0.24	0.15	0.88	0.35	0.28	0.65
0.7	0.43	0.43	0.91	0.73	0.83	0.88	0.87	0.86	0.65
0.43	0.34	0.05	0.43	0.79	0.79	0.78	0.79	0.81	0.29
0.3	0.19	0.16	0.43	0.41	0.48	0.32	0.17	0.35	0.49
0.78	0.43	0.23	0.85	0.73	0.74	0.26	0.68	0.35	0.8
0.25	0.76	0.55	0.75	0.5	0.29	0.26	0.55	0.18	0.05
0.7	0.56	0.23	0.43	0.41	0.48	0.64	0.68	0.58	0.65
0.78	0.56	0.32	0.75	0.66	0.79	0.72	0.68	0.75	0.38
0.7	0.26	0.43	0.28	0.79	0.79	0.56	0.55	0.75	0.21
0.85	0.76	0.68	0.85	0.41	0.56	0.09	0.55	0.67	0.65
0.6	0.76	0.68	0.91	0.66	0.56	0.26	0.55	0.58	0.95
0.36	0.26	0.23	0.49	0.73	0.56	0.48	0.55	0.58	0.38
0.36	0.14	0.23	0.32	0.73	0.74	0.32	0.35	0.49	0.43
